# Supplementary material for: A New ABCB1 Inhibitor Enhances the Anticancer Effect of Doxorubicin in Both In Vitro and In Vivo Models of NSCLC
Source: Int J Mol Sci. 2023 Jan 4;24(2):989. doi: 10.3390/ijms24020989 (PMC9861803; doi:10.3390/ijms24020989)
Supplement: Supplementary file 1 [file ijms-24-00989-s001.zip]

Archive with 1 entries (1 files):
- ijms-2134346-supplementary.pdf
